# Supplementary material for: Thermo-Mechanical and Thermo-Electric Properties of a Carbon-Based Epoxy Resin: An Experimental, Statistical, and Numerical Investigation
Source: Materials (Basel). 2024 Jul 21;17(14):3596. doi: 10.3390/ma17143596 (PMC11278644; doi:10.3390/ma17143596)
Supplement: Supplementary file 1 [file materials-17-03596-s001.zip]

Archive with 1 entries (1 files):
- materials-3096287-supplementary.pdf
